# Supplementary material for: Vascular impulse technology versus elevation for reducing the swelling of upper and lower extremity joint fractures
Source: Sci Rep. 2023 Jan 12;13:661. doi: 10.1038/s41598-022-27231-6 (PMC9837119; doi:10.1038/s41598-022-27231-6)
Supplement: Supplementary file 1 — Supplementary Information. [file 41598_2022_27231_MOESM1_ESM.xlsx]

## Sheet: Tabelle1
ID	Sex	DoB	Age	Job	Academic	OD	TfOD	Smoker	py	ToI	Side	Group	sOP	ITT	PP	group_AT	drop_out_preop	drop_out_postop	DoDO	DoI	DoHAd	Time_I_H	DosOP	Time_H_sOP	DoS	Time_H_S	Therapy	DoD	Time_S_D	Time_H_D	Complications	Type_of_C	Revision	Type_of_Revision	Time_VIT_total	Time_VIT_total/day	Time_VIT_preop	Time_VIT_preop/day	VAS_H	WHO_Step_H	n_opioids_H	n_painmeds_H	Dose_Oxy_H	Dose_Ibu/Nov_H	bB_H	Day_w/o_opioids_preop	Days_with_opioids_preop	Day_with_2_painmeds_preop	Day_with_1_painmed_preop
LU-063	2	1967-07-15	49	Sekretärin	0	bds. Lipödem	0	0		6	2	1	1	1	1	1	0	1	2017-02-04	2017-02-02	2017-02-02	0	2017-02-03	1	2017-02-03	1	Philosplatte + Refix. RM über Fiber Wire	2017-02-07	4	5	0		0		1	0.2	0	0	1
LU-180	2	1958-07-02	60	Angestellte Weingut	0	Colitis ulcerosa, Z.n. TVT	1	0		4	2	1	1	1	0	2	1	0	2019-01-28	2019-01-16	2019-01-16	0	2019-01-28	12	2019-01-28	12	T-LCP + allogene Spongiosaplastik	2019-02-01	4	16	0		0		3	0.1875	3	0.25	8	3	1	3	20	0/3000	Nov. Trpf.
LU-009	2	1967-01-05	49	Physiotherapeutin	0		0	1		4	1	1	1	1	0	2	1	0	2016-08-19	2016-08-14	2016-08-14	0	2016-08-19	5	2016-08-19	5	ORIF - GF-LCP, Refixation Außenmeniskus	2016-08-25	6	11	0		0		2	0.181818	2	0.4	3	1	0	2	0	1800/2000	Nov. Trpf	2016-08-14	0	2016-08-14
LU-160	2	1965-06-08	53	Krankenschwester	0		0	0		8	2	1	1	1	0	2	1	0	2018-08-08	2018-07-26	2018-07-28	2	2018-08-08	11	2018-08-08	11	Schraubenosteosynthese Capitulum humeri, dorsale Formplattenosteosynthese, Neurolyse N. ulnaris	2018-08-16	8	19	0		0		5	0.263158	5	0.454545	2	3	2	3	20	0/4000	Oramorph 1x
LU-010	2	1983-10-19	32	Altenpflegerin	0		0	0		7	2	1	1	1	0	2	1	0	2016-08-19	2016-08-16	2016-08-17	1	2016-08-19	2	2016-08-19	2	Humerusformplatte + Kompaktschrauben Capitulum humeri	2016-08-23	4	6	0		0		1	0.166667	1	0.5	2	3	1	3	20	1800/3000
LU-136	1	1959-05-19	58	Ingenieur	1		0	0		4	2	1	1	1	0	2	1	0	2018-01-31	2018-01-20	2018-01-20	0	2018-01-31	11	2018-01-31	11	ORIF + GF-T-LCP	2018-02-09	9	20	1	Ödemblidung Fuß/OSG	0		6	0.3	6	0.545455	2	1	0	2	0	1800/3000		2018-01-20	0	2018-01-20
LU-089	2	1949-01-11	68	Rentnerin	0	DM2, aHT, Z.n. Myokardinfarkt, Z.n. hypertensiver ICB u. SAB, Hemiplegie li, KHK mit Z.n. PCI d. RCA, Hyperlipoproteinämie	1	0		9	1	1	1	1	0	2	1	0	2017-05-21	2017-05-10	2017-05-10	0	2017-05-21	11	2017-05-21	11	TLCP Radius, Weichteildebridement	2017-05-26	5	16	0		0		7	0.4375	7	0.636364	1	1	0	2	0	1800/3000		2017-05-10	0	2017-05-10
LU-027	1	1956-10-08	59	Techn. Angestellter	1	aHT, NIDDM	1	1	46	6	2	1	1	1	0	2	0	1	2016-10-16	2016-10-07	2016-10-07	0	2016-10-11	4	2016-10-13	6	3-Loch Philosplatte + 15cm3 Charite	2016-10-18	5	11	0		0		9	0.818182	8	1.33333	1	3	1	2	20	1800/0		2016-10-13	6
LU-022	1	1972-05-10	44	Polier im Hochbau	0	BS-Protrusion L4/5	0	1	28	4	2	1	1	1	0	2	0	1	2016-09-30	2016-09-24	2016-09-24	0	2016-09-30	6	2016-09-30	6	ORIF - Doppelplattenosteosyntehse KF-LCP + GF T-LCP, GF-Schraube	2016-10-21	21	27	1	Kompartmentsyndrom	1	Fasziotomie	32	1.18519	14	2.33333	1	3	1	3	30	1800/3000		2016-09-30	6
LU-040	1	1956-08-07	60	Rentner	0		0	0		8	1	1	1	1	1	1	0	0		2016-11-07	2016-11-14	7	2016-11-17	3	2016-11-18	4	Olecranonformplatte, Proc. Coronoideus-Verschraubung, Anker Refixation Ulnariskantenfragment	2016-11-25	7	11	0		0		41	3.72727	11	2.75	1	1	0	1	0	1800/0		2016-11-14	0		2016-11-14
LU-025	2	1939-08-15	77	Rentnerin	0	EB# mit Cuboidalarthrose re, Ptosis re, Visusminderung bds., Hypercholesterinämie, Z.n. Apoplex 2001	1	0		7	1	1	1	1	1	1	0	0		2016-09-27	2016-09-27	0	2016-10-04	7	2016-10-04	7	Olecranonosteotomie, Formplattenosteosynthese, Zuggurtung Olecranon	2016-10-10	6	13	0		0		43	3.30769	20	2.85714	3	3	1	2	20	0/3000		2016-10-04	7
LU-133	2	1989-08-09	28	Servicekraft	0	Depression	1	0		5	2	1	1	1	1	1	0	0		2018-01-10	2018-01-10	0	2018-01-17	7	2018-01-19	9	ORIF - GF-LCP Tibia + Schraube Volkmann + 1/3 Rohrplatte + Zugschraube + Stellschraube + Schraube Wagstaff	2018-01-24	5	14	0		0		38	2.71429	26	2.88889	8	1	0	2	0	1800/1500		2018-01-13	3	2018-01-16
LU-173	2	1963-11-03	55	HNO-Ärztin	1		0	0		4	2	1	1	1	1	1	0	1	2018-11-15	2018-11-08	2018-11-08	0	2018-11-14	6	2018-11-14	6	Doppelplattenosteosynthese	2018-11-23	9	15	0		0		18	1.2	18	3	1	1	0	2	0	1800/0	Nov. Trpf.	2018-11-08	0	2018-11-08	2018-11-14
LU-141	2	1961-03-20	56	Löterin	0	Hypothyreose	1	1	25	4	2	1	1	1	1	1	0	0		2018-02-12	2018-02-12	0	2018-02-17	5	2018-02-19	7	ORIF + 6-Loch LCP + 4-Loch LCP	2018-02-27	8	15	0		0		51	3.4	22	3.14286	2	3	1	3	20	1800/3000		2018-02-15	3	2018-02-15
LU-130	2	1962-08-19	55	Zahnmedizinische Angestellte	0			0		4	2	1	1	1	1	1	0	0		2017-11-10	2017-11-10	0	2017-11-17	7	2017-11-21	11	ORIF + LCP Tibiakopfformplatte	2017-12-07	16	27	0		0		102	3.77778	35	3.18182	2	1	0	1	0	1800/0		2017-11-10	0		2017-11-10
LU-074	2	1958-11-10	58	Ökonomistin	1		0	1	35	5	2	1	1	1	1	1	1	0	2017-04-13	2017-03-18	2017-03-19	1	2017-03-30	11	2017-04-12	24	ORIF - 12 Loch-GF-LCP Tibia + 2 Zugschrauben, Zuggurtung IK	2017-04-24	12	36	0		0		83	2.30556	83	3.45833	4	1	0	2	0	1800/3000		2017-03-19	0	2017-03-19
LU-116	2	1959-05-23	58	PTA	0	aHT	1	1	20	4	2	1	1	1	1	1	0	0		2017-08-26	2017-08-26	0	2017-09-02	7	2017-09-04	9	ORIF + Tibiakopfformplatte	2017-09-14	10	19	0		0		87	4.57895	39	4.33333	3	3	1	3	20	1800/3000		2017-08-31	5	2017-08-31
LU-068	1	1970-07-03	46	Servicetechniker	0		0	0		4	2	1	1	1	1	1	0	0		2017-02-24	2017-02-24	0	2017-03-06	10	2017-03-07	11	ORIF + L LCP	2017-03-13	6	17	0		0		77	4.52941	49	4.45455	1	1	0	1	0	1800/0		2017-02-24	0		2017-02-24
LU-137	2	1964-02-02	53	Krankenschwester	0	aHT, Hypothyreose	1	1		6	1	1	1	1	1	1	0	0		2018-01-22	2018-01-22	0	2018-01-24	2	2018-01-24	2	3-Loch Philosplatte	2018-01-29	5	7	0		0		22	3.14286	9	4.5	2	3	1	3	20	1800/3000		2018-01-24	2
LU-135	2	1958-12-21	59	Softwareentwicklerin	1	aHT	1	0		9	2	1	1	1	1	1	0	1	2018-01-24	2018-01-14	2018-01-14	0	2018-01-18	4	2018-01-23	9	Two Column Plate Radius, winkelstabile Platte Ulna	2018-02-06	14	23	0		0		41	1.78261	41	4.55556	4	1	0	2	0	1800/0	Nov. Trpf	2018-01-14	0	2018-01-14
LU-029	2	1938-12-21	77	Rentnerin	0	Parkinson	1	0		6	1	1	1	1	1	1	0	1	2016-10-24	2016-10-17	2016-10-17	0	2016-10-21	4	2016-10-21	4	Philosplatte	2016-10-27	6	10	0		0		20	2	20	5	1	1	0	1	0	0/4000		2016-10-17	0		2016-10-17
LU-021	2	1952-07-03	64	Rentner	1	Hypothyreose, Hypercholersterinämie	1	0		9	2	1	1	1	1	1	0	0		2016-09-14	2016-09-14	0	2016-09-21	7	2016-09-22	8	volare Rim-Plattenosteosynthese, Ummontage Fix. ext.	2016-09-27	5	13	0		0		58	4.46154	41	5.125	2	3	1	3	20	1800/3000		2016-09-19	5	2016-09-19
LU-041	2	1940-01-28	76	Rentnerin	0	DM2, aHT	1	0		9	1	1	1	1	1	1	0	1	2016-12-02	2016-11-19	2016-11-20	1	2016-11-26	6	2016-11-28	8	Two Column Plate	2016-12-05	7	15	0		0		68	4.53333	50	6.25	2	1	0	2	0	1800/3000		2016-11-20	0	2016-11-20
LU-071	2	1979-03-05	38	Bürokauffrau	0		0	0		4	2	1	1	1	1	1	0	0		2017-03-12	2017-03-12	0	2017-03-19	7	2017-03-23	11	ORIF + LCP Tibiakopfformplatte	2017-03-30	7	18	0		0		94	5.22222	74	6.72727	1	3	1	3	20	1800/3000		2017-03-23	11
LU-175	2	1962-11-21	55	Büro Autowerkstatt	0		0	0		4	2	1	1	1	1	1	0	0		2018-11-11	2018-11-13	2	2018-11-20	7	2018-11-22	9	Tibiakopfformplatte + Beckenkammblock	2018-11-28	6	15	0		0		88	5.86667	68	7.55556	3	3	2	5	20	1800/2000	Nov. Trpf., Oramorph	2018-11-17	4	2018-11-17
LU-015	2	1949-03-26	67	Rentnerin	1	Hepatitis C, chron. Bronchitis	1	0		8	2	1	1	1	1	1	0	0		2016-08-30	2016-08-30	0	2016-09-03	4	2016-09-03	4	Zugschraube, Olecranon Formplatte, Bursektomie	2016-09-07	4	8	0		0		40	5	32	8	0	1	0	1	0	1800/0		2016-08-30	0		2016-08-30
LU-152	2	1954-05-03	64	Landwirtschaft	0		0	0		4	2	1	1	1	1	1	0	0		2018-07-02	2018-07-04	2	2018-07-12	8	2018-07-16	12	ORIF + T-LCP + LCP	2018-07-21	5	17	0		0		135	7.94118	99	8.25	1	1	0	2	0	1800/3000		2018-07-04	0	2018-07-04	2018-07-14
LU-046	2	1954-08-07	62	OP-Reinigungskraft	0		0	0		4	1	1	1	1	1	1	0	0		2016-12-06	2016-12-06	0	2016-12-13	7	2016-12-13	7	ORIF - 6-Loch Tibiaplatte	2016-12-22	9	16	0		0		140	8.75	60	8.57143	2	1	0	1	0	1800/0		2016-12-06	0		2016-12-06
LU-048	1	1965-07-13	51	Bürokaufmann	0		0	0		7	2	1	1	1	1	1	0	1	2016-12-16	2016-12-07	2016-12-07	0	2016-12-14	7	2016-12-14	7	Kompaktschrauben Gelenkfragmente, ulnare Formplatte, Olecranonosteotomie, 2 KF-Schrauben, Neurolyse u. Ventralverlagerung d. Nervus ulnaris, Olecranonzuggurtung	2016-12-19	5	12	0		0		75	6.25	66	9.42857	1	1	0	1	0	1800/0		2016-12-07	0		2016-12-07
LU-028	2	1958-12-28	57	Sekretärin in mediz. Praxis	0	aHT	1	0		5	2	1	1	1	1	1	0	0		2016-10-07	2016-10-11	4	2016-10-21	10	2016-10-22	11	ORIF - 9 Loch-GF-LCP Tibia	2016-10-28	6	17	0		0		196	11.5294	128	11.6364	5	3	1	3	20	1800/0	Nov. Trpf., Piritramid 7,5mg 1x	2016-10-21	10	2016-10-17
LU-145	1	1967-03-01	51	Laborfacharbeiter	0	aHT	1	0		4	2	1	1	1	1	1	0	0		2018-04-04	2018-04-04	0	2018-04-11	7	2018-04-19	15	ORIF + LCP der proximalen Tibia	2018-04-26	7	22	0		0		275	12.5	208	13.8667	1	3	2	4	20	1800/3000	Oramorph	2018-04-18	14		2018-04-18
LU-083	1	1955-12-29	61	Koch	0	aHT, DM2, Adipositas, Hyperurikämie, Hypercholesterinämie	1	1	40	6	2	1	0	1	1	1	0	0		2017-04-17	2017-04-17	0	2017-04-17		2017-04-17	0	5-Loch Philosplatte	2017-04-21	4	4	0		0		22	5.5
LU-086	2	1965-08-17	51	Kinderpflegerin	0		0	0		6	2	1	0	1	1	1	0	0		2017-04-27	2017-04-27	0	2017-04-29		2017-04-29	2	5-Loch Philosplatte + Fibre Wire Tub. Maj.	2017-05-02	3	5	0		0		10	2
LU-106	2	1938-07-05	79	Rentnerin	1	rezidiv. Schwindel	0	0		6	2	1	1	1	1	1	0	1	2017-07-24	2017-07-17	2017-07-17	0	2017-07-17		2017-07-17	0	6-Loch Philosplatte + Fiber Wire Tub. Maj.	2017-07-28	11	11	0		0		23	2.09091
LU-002	2	1951-04-05	65	Rentnerin	0	Osteoporose, aHT; Hyperthyreose	1	1		9	2	1	1	1	1	1	1	0	2016-08-03	2016-07-27	2016-07-27	0	2016-08-03	7	2016-08-03	7	TLCP Radius	2016-08-05	2	9	0		0						5	1	0	2	0	1800/3000		2016-07-27	0	2016-07-27
LU-005	2	1993-12-13	22	Erzieherin	0	Hypothyreose	1	0		4	1	2	0	0	1	2	1	0	2016-08-08	2016-08-03	2016-08-03	0					Konservativ in Schiene	2016-08-08		5	0		0						1	1	0	1	0	1800/0		2016-08-04	0		2016-08-04
LU-011	2	1980-10-10	35	Selbstständig	0		0	1		4	1	2	1	1	1	2	0	1	2016-09-01	2016-08-18	2016-08-18	0	2016-08-29	11	2016-08-29	11	ASK Knie - ORIF + Schraube VKB, 1/3-Rohrhakenplatte HKB	2016-09-07	9	20	0		0						2	1	0	3	0	1800/4250	Nov. Trpf	2016-08-18	0	2016-08-20	2016-08-24
LU-049	1	1987-10-09	29	Maurer	0		0	1	15	4	1	2	1	1	1	2	0	0		2016-12-06	2016-12-07	1	2016-12-16	9	2016-12-16	9	ASK Knie - VKB-Refixation + ORIF Tibiaformplatte	2016-12-22	6	15	0		0						1	3	1	3	20	1800/4000		2016-12-16	9
LU-055	1	1968-02-27	48	Gießer	0	aHT	1	1	20	4	2	2	1	1	1	2	0	0		2017-01-11	2017-01-11	0	2017-01-23	12	2017-01-24	13	ORIF + GF-LCP + KF-LCP	2017-02-14	21	34	0		0						3	3	1	3	20	1800/3000		2017-01-24	13
LU-072	1	1989-03-25	27	kaufmännischer Angestellter	0		0	0		4	1	2	1	1	1	2	1	0	2017-03-17	2017-03-12	2017-03-12	0	2017-03-17	5	2017-03-17	5	Defektfüllung mit Cerament + Lochschraubenosteosynthese Tibiakopf	2017-03-24	7	12	0		0						1	1	0	1	0	1800/0		2017-03-12	0		2017-03-12
LU-073	1	1965-02-17	52	Teamleiter Bank	1		0	0		4	1	2	0	0	1	2	1	0	2017-03-21	2017-03-15	2017-03-16	1					Konservativ	2017-03-20		4	0		0						2	1	0	1	0	1800/0		2017-03-16	0		2017-03-16
LU-108	1	1949-03-31	68	Rentner	1	Schlafapnoe, Carotisstenose re.	0	1	50	4	2	2	1	1	1	2	0	0		2017-08-10	2017-08-10	0	2017-08-17	7	2017-08-21	11	ORIF + Tibiakopfformplatte	2017-08-31	10	21	0		0						4	3	2	4	20	1800/0	Piri 7,5	2017-08-16	6		2017-08-16
LU-132	1	1961-05-26	56	Minijob Bau	0	Rheumatoide Arthritis	1	0		4	2	2	1	1	1	2	0	0		2017-11-22	2017-11-23	1	2017-12-04	11	2017-12-04	11	ORIF + GF-LCP	2017-12-13	9	20	0		0						3	3	2	4	20	1800/3000	Piri 7,5	2017-12-04	11
LU-138	2	1961-06-26	56	IT-Servicetechnikerin	1	Hashimoto-Thyreoiditis	1	0		4	2	2	1	1	1	2	0	0		2018-02-02	2018-02-02	0	2018-02-14	12	2018-02-14	12	Geschlossene Repo + GF- & KF-Schrauben ventral + ORIF + Tibiakopfformplatte	2018-02-23	9	21	0		0						1	1	0	1	0	1800/0		2018-02-02	0		2018-02-02
LU-150	1	1971-07-12	46	Lehrer	1		0	1	4	4	2	2	1	1	1	2	1	0	2018-06-13	2018-06-05	2018-06-05	0	2018-06-13	8	2018-06-13	8	ORIF + 7-Loch T-LCP u. 7-Loch KF-LCP + L-Tibiakopfformplatte + Spongiosazugschraube	2018-06-22	9	17	0		0						2	3	1	4	20	1800/3000	Nov. Trpf. 2x30°
LU-155	1	1971-12-14	46	Einzelhandelskaufmann	0		0	1	15	4	2	2	1	1	1	2	0	0		2018-07-19	2018-07-19	0	2018-08-01	13	2018-08-07	19	ORIF + Plattenosteosynthese	2018-08-13	6	25	0		0						1	3	3	5	0	1800/0	Oramorph 1x, Piri 7,5, Nov. Trpf. 2x40°	2018-07-30	11	2018-07-30
LU-163	1	1962-08-07	56	Landwirt	0		0	0		4	2	2	1	1	1	2	0	0		2018-08-23	2018-08-23	0	2018-09-03	11	2018-09-03	11	Geschlossene Repo + 2x GF-Lochschraube	2018-09-09	6	17	0		0						1	1	0	2	0	1800/0	Nov. Trpf.	2018-08-23	0	2018-08-23
LU-174	2	1962-09-26	56	Floristin	0	aHT, DM2, Hypothyreose	1	1	13.3	4	1	2	1	1	1	2	0	1	2018-12-05	2018-11-07	2018-11-08	1	2018-11-21	13	2018-11-21	13	Tibiakopfformplatte 6-Loch KF-LCP, Spongiosaschraube	2018-12-05	14	27	1	LAE + atypische Pneumonie	0						2	3	1	3	20	1800/3000		2018-11-21	13
LU-177	2	1952-08-20	66	Rentnerin	0	aHT	1	0		4	2	2	1	1	1	2	0	0		2018-11-23	2018-11-23	0	2018-12-06	13	2018-12-06	13	Tibiakopfformplatte + allogene Spongiosaplastik	2018-12-13	7	20	0		0						2	3	1	3	0	0/3000	Nov. Trpf., Piri	2018-12-06	13
LU-123	1	1957-04-19	60	Kraftfahrer	0	aHT, Hypothyreose, DM	1	1	35	5	1	2	1	1	1	2	0	1	2017-10-02	2017-09-20	2017-09-20	0	2017-09-29	9	2017-09-29	9	ORIF - 1/3-Rohrplatte + GF-LCP Tibia + Zugschraube	2017-10-06	7	16	1	massive Schwellung -> MLD	0						3	3	1	3	20	1800/1500		2017-09-27	7	2017-09-27
LU-017	2	1953-12-27	62	keine Angabe	0	aHT, div. Allergien, Hypothyreose, Mitralklappenprolaps	1	0		6	2	2	1	1	1	2	0	0		2016-09-05	2016-09-05	0	2016-09-14	9	2016-09-14	9	3-Loch Philosplatte + Fiber Wire Tuberculum majus	2016-09-28	14	23	0		0						1	3	1	1	20	0/0		2016-09-14	9
LU-042	2	1961-02-26	55	Tupperberaterin/Hausfrau	0		0	0		6	2	2	1	1	1	2	0	0		2016-11-19	2016-11-19	0	2016-11-22	3	2016-11-22	3	Schulterprothese (Global United)	2016-12-01	9	12	0		0						2	1	0	1	0	0/0	Nov. Trpf	2016-11-21	2		2016-11-21
LU-065	2	1962-04-17	54	Bankkauffrau	0	aHT	1	1	20	6	1	2	1	1	1	2	0	0		2017-02-12	2017-02-12	0	2017-02-15	3	2017-02-15	3	Philosplatte + Fiber Wire	2017-02-20	5	8	0		0						1	1	0	1	0	1800/0		2017-02-12	0		2017-02-12
LU-080	2	1939-02-10	78	Rentnerin	0	Hypothyreose	1	0		6	2	2	1	1	1	2	0	0		2017-04-03	2017-04-03	0	2017-04-12	9	2017-04-13	10	Schulterprothese (Delta Xtend) + Refixation Tubercula mittels Fiber Wire	2017-04-22	9	19	0		0						1	3	1	2	20	0/3000		2017-04-13	10
LU-093	1	1959-12-19	57	Informatiker	1		0	1	20	6	2	2	1	1	1	2	0	0		2017-05-27	2017-05-31	4	2017-05-31	0	2017-06-01	1	5-Loch Philosplatte + allogene Spongiosaplastik	2017-06-06	5	6	0		0						1	2	1	3	0	1800/4000	Tramal Long 1-0-1	2017-06-01	1
LU-118	2	1941-12-23	75	Rentnerin	0	aHT, Nikotinabusus, Herzinsuffizienz	1	1	40	6	1	2	1	1	1	2	0	0		2017-08-30	2017-08-31	1	2017-09-04	4	2017-09-04	4	3-Loch Philosplatte + Charite	2017-09-07	3	7	0		0						2	1	0	1	0	0/2000		2017-08-31	0		2017-08-31
LU-007	1	1945-02-02	71	Rentner	0	aHT, Hypothyreose, Carotisstenose	1	0		7	2	2	1	1	1	2	0	0		2016-08-05	2016-08-08	3	2016-08-12	4	2016-08-12	4	Olecranonosteotomie, 2fach Formplattenosteosynthese, Zuggurtung Olecranon	2016-08-19	7	11	0		0						3	3	1	3	20	1800/3000		2016-08-12	4
LU-035	1	1951-01-28	65	Heilpraktiker	0		0	0		7	2	2	1	1	1	2	0	1	2016-11-07	2016-10-30	2016-10-30	0	2016-11-04	5	2016-11-04	5	Olecranonosteotomie, 2fach Formplattenosteosynthese, Zuggurtung Olecranon	2016-11-12	8	13	0		0						1	3	1	2	20	1800/3000		2016-11-03	4	2016-11-03
LU-008	2	1956-08-08	60	Justizbeschäftigte	0	Z.n. BS-Prolaps	0	0		8	2	2	1	1	1	2	0	0		2016-08-14	2016-08-14	0	2016-08-19	5	2016-08-22	8	Kompaktschraubenosteosynthese, radiale Formplatte, Spenderknochen-Implantation	2016-08-30	8	16	0		0						1	1	0	1	0	1800/0		2016-08-14	0		2016-08-14
LU-023	2	1940-07-04	76	Rentnerin	0	aHT, Hypercholesterinämie, Epilepsie nach Apoplex, Osteoporose	1	0		8	1	2	1	1	1	2	1	0	2016-10-05	2016-09-24	2016-09-24	0	2016-10-05	11	2016-10-05	11	Kompaktschraubenosteosynthese, Olecranonformplatte, Bursektomie	2016-10-11	6	17	0		0						2	1	0	1	0	0/1500
LU-047	1	1953-07-15	63	Rentner	0	aHT, Z.n. Stentimplantation	1	0		8	2	2	1	1	1	2	0	0		2016-12-06	2016-12-06	0	2016-12-13	7	2016-12-13	7	Kompaktschrauben Radiuskopf, Radial Neck Plate, LUCL-Naht, Refixation ventrale Kapsel, abgerissene Extensoren, rad. und uln. Seitenband mit FASTak	2016-12-19	6	13	0		0						1	1	0	1	0	1800/0		2016-12-06	0		2016-12-06
LU-181	1	1958-03-13	60	Diplombiologe	1	Reflux-Ösophagitis, BPHP	1	0		8	1	2	1	1	1	2	1	0	2019-01-30	2019-01-18	2019-01-18	0	2019-01-30	12	2019-01-30	12	Ex situ Rekonstruktion d. Radiuskopfes, Radial Neck Plate, Refixation LUCL mit 2 FASTak-Ankern, Olecranonformplatte	2019-02-07	8	20	0		0						4	3	1	3	0	0/2000	Piri 7,5	2019-01-23	5		2019-01-23
LU-001	1	1967-10-30	48	Angestellter	0		0	1		9	2	2	1	1	1	2	0	0		2016-07-24	2016-07-24	0	2016-07-29	5	2016-07-29	5	Two Column Plate	2016-08-02	4	9	0		0						6	1	0	2	0	1800/1500		2016-07-24	0	2016-07-25
LU-024	1	1938-11-24	77	Rentner	0	aHT, BPHP, Leukozytose, Hyperkaliämie, CNI	1	0		9	1	2	1	1	1	2	0	1	2016-10-10	2016-09-28	2016-09-28	0	2016-10-05	7	2016-10-05	7	Two Column Plate, K-Draht Transfixation DRUG	2016-10-11	6	13	0		0						2	1	0	2	0	1800/0	Nov. Trpf, Oramorph	2016-10-04	6	2016-09-28	2016-10-04
LU-084	2	1952-03-10	65	Selbstständig Eiscafe	0	aHT, Z.n. Apoplex, Grüner Star	1	0		9	2	2	1	1	1	2	0	0		2017-04-14	2017-04-25	11	2017-04-27	2	2017-04-27	2	Plattenosteosynthese	2017-05-02	5	7	0		0						1	1	0	1	0	1800/0		2017-04-25	0		2017-04-25
LU-092	2	1953-12-04	63	Rentnerin	0	Z.n. SD-CA	1	0		9	2	2	0	1	1	2	0	0		2017-05-22	2017-05-22	0	2017-05-23		2017-05-23	1	TLCP Radius	2017-05-26	3	4	0		0
LU-094	2	1951-01-20	66	Rentnerin	0		0	0		9	1	2	0	1	1	2	0	0		2017-05-14	2017-05-29	15	2017-05-31		2017-05-31	2	Two Column Plate	2017-06-03	3	5	0		0
LU.159	2	1969-11-18	48	Büroangestellte	0	aHT, Adipositas, Hypothyreose, Depression, Migräne, Basilarisaneurysma, Migräne	1	0		9	2	2	1	1	1	2	0	0		2018-07-26	2018-07-26	0	2018-08-08	13	2018-08-08	13	Two Column Plate	2018-08-13	5	18	0		0						1	2	1	2	15	0/2000		2018-08-08	13
[truncated: 117 more columns]
